# Supplementary material for: Antibiotic Prescriptions and Prophylaxis in Italian Children. Is It Time to Change? Data from the ARPEC Project
Source: PLoS One. 2016 May 16;11(5):e0154662. doi: 10.1371/journal.pone.0154662 (PMC4868290; doi:10.1371/journal.pone.0154662)
Supplement: S1 File — (XLSX) [file pone.0154662.s001.xlsx]

## Sheet: Sheet1
District	Department	AgeYears	AgeMonths	AgeDays	Gender	UnderlyingDiagnosis1	Antibiotics (number)	Use of meropenem	Use of quinolons	Antibiotic1	Antibiotic2	Antibiotic3	Antibiotic4	Dep_type	Adm_route	Reason_to_treat
Genova	tmo	15	0	0	F	Oncologic Hematologic	2	0	0	Co-trimoxazole	Ampicillin/Sulbactam			T-SPMW	Oral	Prophylaxis for medical problems
Genova	tmo	0	15	0	M	Oncologic Hematologic	1	0	0	Trimethoprim				T-SPMW	Oral	Prophylaxis for medical problems
Genova	tmo	13	0	0	F	Oncologic Hematologic	1	0	0	Ampicillin/Sulbactam				T-SPMW	Parenteral	Prophylaxis for medical problems
Genova	neuromuscolary	0	6	0	F	Chronic neurological problems	1	0	0	Ampicillin/Sulbactam				Other-SPMW	Parenteral	Other/Unknown
Genova	neurology	5	0	0	M	No underlying disease	1	0	0	Clarithromycin				Other-SPMW	Oral	Bacterial LRTI
Genova	ped clin	12	0	0	F	Chronic lung diseases	2	0	0	Piperacillin with Tazobactam	Amikacin			GPMW	Parenteral	Bacterial LRTI
Genova	ped clin	4	0	0	F	Chronic lung diseases	1	0	0	Co-amoxiclav				GPMW	Oral	URTI
Genova	ped clin	13	0	0	F	Chronic lung diseases	3	0	0	Amikacin	Piperacillin with Tazobactam	Linezolid		GPMW	Parenteral	Bacterial LRTI
Genova	ped clin	6	0	0	M	Chronic neurological problems	1	0	0	Cefaclor				GPMW	Oral	Other/Unknown
Genova	NICU	0	0	6	M	heamatological disease	2	0	0	Gentamicin	Ampicillin			NICU-3	Parenteral	Prophylaxis for newborn risk factors
Genova	NICU	0	0	3	M	No underlying disease	2	0	0	Gentamicin	Ampicillin			NICU-3	Parenteral	Prophylaxis for newborn risk factors
Genova	NICU	0	0	8	F	No underlying disease	1	0	0	Ampicillin				NICU-3	Parenteral	Prophylaxis for newborn risk factors
Genova	NICU	0	1.5	0	F	No underlying disease	1	0	0	Piperacillin with Tazobactam				NICU-3	Parenteral	Sepsis
Genova	NICU	0	0	7	F	No underlying disease	2	0	0	Ampicillin	Gentamicin			NICU-3	Parenteral	Sepsis
Genova	NICU	0	2	0	M	No underlying disease	2	0	0	Piperacillin with Tazobactam	Vancomycin			NICU-3	Parenteral	CRBSI
Genova	NICU	0	2	0	F	No underlying disease	2	0	0	Piperacillin with Tazobactam	Vancomycin			NICU-3	Parenteral	Sepsis
Genova	oncology	6	0	0	M	Oncologic Hematologic	1	0	0	Co-trimoxazole				HO-SPMW	Oral	Prophylaxis for medical problems
Genova	oncology	14	0	0	F	Oncologic Hematologic	1	0	0	Co-trimoxazole				HO-SPMW	Oral	Prophylaxis for medical problems
Genova	oncology	0	3	0	M	Oncologic Hematologic	1	0	0	Co-trimoxazole				HO-SPMW	Oral	Prophylaxis for medical problems
Genova	oncology	9	0	0	F	Oncologic Hematologic	1	0	0	Co-trimoxazole				HO-SPMW	Oral	Prophylaxis for medical problems
Genova	oncology	0	4	0	F	Oncologic Hematologic	1	0	0	Co-trimoxazole				HO-SPMW	Oral	Prophylaxis for medical problems
Genova	oncology	3	0	0	M	Oncologic Hematologic	1	0	0	Co-trimoxazole				HO-SPMW	Oral	Prophylaxis for medical problems
Genova	oncology	12	0	0	M	Oncologic Hematologic	1	0	0	Co-trimoxazole				HO-SPMW	Oral	Prophylaxis for medical problems
Genova	oncology	4	0	0	M	Oncologic Hematologic	1	0	0	Co-trimoxazole				HO-SPMW	Oral	Prophylaxis for medical problems
Genova	oncology	9	0	0	M	Oncologic Hematologic	1	0	0	Co-trimoxazole				HO-SPMW	Oral	Prophylaxis for medical problems
Genova	ematology	12	0	0	F	Oncologic Hematologic	2	0	0	Piperacillin with Tazobactam	Amikacin			HO-SPMW	Parenteral	Febrile neutropenia/Fever in oncologic patients
Genova	ematology	14	0	0	F	Oncologic Hematologic	1	0	0	Co-trimoxazole				HO-SPMW	Oral	Prophylaxis for medical problems
Genova	ematology	7	0	0	M	Oncologic Hematologic	1	0	0	Co-trimoxazole				HO-SPMW	Oral	Prophylaxis for medical problems
Genova	ematology	4	0	0	F	Oncologic Hematologic	1	0	0	Co-trimoxazole				HO-SPMW	Oral	Prophylaxis for medical problems
Genova	ematology	0	18	0	F	Oncologic Hematologic	1	0	0	Co-trimoxazole				HO-SPMW	Oral	Prophylaxis for medical problems
Genova	ematology	16	0	0	M	Oncologic Hematologic	1	0	0	Piperacillin with Tazobactam				HO-SPMW	Parenteral	Febrile neutropenia/Fever in oncologic patients
Genova	A&E ward	0	0	27	M	No underlying disease	1	0	0	Ampicillin				GPMW	Parenteral	Pyrexia of Unknown Origin
Genova	A&E ward	7	0	0	M	No underlying disease	1	0	0	Ceftriaxone				GPMW	Parenteral	Bacterial LRTI
Genova	A&E ward	0	22	0	M	No underlying disease	2	0	0	Metronidazole	Vancomycin			GPMW	Oral	Pyrexia of Unknown Origin
Genova	A&E ward	0	13	0	F	No underlying disease	1	0	0	Ampicillin/Sulbactam				GPMW	Parenteral	URTI
Genova	A&E ward	4	0	0	M	No underlying disease	2	0	0	Clarithromycin	Ampicillin/Sulbactam			GPMW	Oral	Bacterial LRTI
Genova	A&E ward	0	12	0	M	No underlying disease	1	0	0	Ceftriaxone				GPMW	Parenteral	Bacterial LRTI
Genova	A&E ward	0	3	0	F	No underlying disease	1	0	0	Ampicillin/Sulbactam				GPMW	Parenteral	URTI
Genova	nefro	0	6	0	F	No underlying disease	1	0	0	Ceftazidime				Other-SPMW	Parenteral	UTI (Upper and Lower)
Genova	nefro	0	6	0	M	Chronic renal diseases	1	0	0	Co-amoxiclav				Other-SPMW	Oral	Other/Unknown
Genova	nefro	2	0	0	F	Surgical disease malformations	1	0	0	Ceftazidime				Other-SPMW	Parenteral	UTI (Upper and Lower)
Genova	nefro	0	10	0	F	No underlying disease	1	0	0	Ceftazidime				Other-SPMW	Parenteral	UTI (Upper and Lower)
Genova	ped3	4	0	0	M	Gastroenterological disease	1	0	0	Cefazolin				GPMW	Parenteral	Prophylaxis for surgical disease
Genova	ped3	0	11	0	M	Surgical disease malformations	1	0	0	Ceftazidime				GPMW	Parenteral	UTI (Upper and Lower)
Genova	ped2	0	10	0	M	Chron. inf. dis. or congenital immunodeficiency	2	0	1	Ciprofloxacin	Co-trimoxazole			GPMW	Parenteral	Bacterial LRTI
Genova	ped2	7	0	0	F	No underlying disease	1	0	0	Ampicillin/Sulbactam				GPMW	Parenteral	UTI (Upper and Lower)
Genova	ped2	2	0	0	F	Chronic neurological problems	1	0	0	Co-amoxiclav				GPMW	Oral	Other/Unknown
Genova	peumo	4	0	0	F	Chronic lung diseases	1	0	1	Ciprofloxacin				Other-SPMW	Oral	Bacterial LRTI
Genova	peumo	4	0	0	M	No underlying disease	1	0	0	Cefaclor				Other-SPMW	Oral	Bacterial LRTI
Genova	peumo	3	0	0	M	No underlying disease	1	0	0	Ampicillin/Sulbactam				Other-SPMW	Parenteral	Bacterial LRTI
Genova	peumo	4	0	0	M	No underlying disease	1	0	0	Clarithromycin				Other-SPMW	Oral	Viral LRTI
Genova	peumo	10	0	0	F	No underlying disease	1	0	0	Clarithromycin				Other-SPMW	Oral	Bacterial LRTI
Genova	peumo	0	12	0	M	No underlying disease	1	0	0	Clarithromycin				Other-SPMW	Oral	Viral LRTI
Genova	PID	11	0	0	F	No underlying disease	2	0	0	Rifampicin	Ceftriaxone			Other-SPMW	Oral	Skin/Soft Tissue Infections
Genova	PID	5	0	0	M	Chronic lung diseases	3	0	0	Clarithromycin	Amikacin	Cefoxitin		Other-SPMW	Oral	Bacterial LRTI
Genova	PID	2	0	0	F	Oncologic Hematologic	1	0	0	Co-trimoxazole				Other-SPMW	Oral	CRBSI
Genova	PID	0	11	0	M	No underlying disease	1	0	0	Ceftriaxone				Other-SPMW	Parenteral	Pyrexia of Unknown Origin
Genova	PID	13	0	0	M	Oncologic Hematologic	1	0	0	Piperacillin with Tazobactam				Other-SPMW	Parenteral	Febrile neutropenia/Fever in oncologic patients
Genova	PID	5	0	0	M	No underlying disease	2	0	0	Clarithromycin	Ampicillin/Sulbactam			Other-SPMW	Oral	Other/Unknown
Genova	PID	6	0	0	M	No underlying disease	1	0	0	Ertapenem				Other-SPMW	Parenteral	CNS infections
Genova	PID	0	1	0	F	No underlying disease	1	0	0	Ampicillin/Sulbactam				Other-SPMW	Parenteral	Pyrexia of Unknown Origin
Genova	sugery	2	0	0	M	No underlying disease	1	0	0	Co-amoxiclav				PSW	Oral	Other/Unknown
Genova	sugery	3	0	0	F	Surgical disease malformations	1	0	0	Co-trimoxazole				PSW	Oral	Prophylaxis for medical problems
Genova	sugery	4	0	0	M	Oncologic Hematologic	1	0	0	Co-trimoxazole				PSW	Oral	Prophylaxis for surgical disease
Genova	sugery	0	6	0	M	Surgical disease malformations	1	0	0	Co-amoxiclav				PSW	Oral	Prophylaxis for medical problems
Genova	sugery	6	0	0	M	Chronic renal diseases	1	0	0	Co-amoxiclav				PSW	Oral	Prophylaxis for medical problems
Genova	sugery	2	0	0	M	No underlying disease	1	0	0	Cefazolin				PSW	Parenteral	Prophylaxis for surgical disease
Genova	sugery	6	0	0	M	No underlying disease	1	0	0	Ampicillin/Sulbactam				PSW	Parenteral	Treatment for surgical disease
Genova	sugery	12	0	0	F	Chronic neurological problems	1	0	0	Ceftriaxone				PSW	Parenteral	Pyrexia of Unknown Origin
Genova	sugery	11	0	0	F	No underlying disease	2	0	0	Ampicillin/Sulbactam	Gentamicin			PSW	Parenteral	Treatment for surgical disease
Genova	sugery	8	0	0	M	No underlying disease	1	0	0	Co-amoxiclav				PSW	Parenteral	Lymphadenitis
Genova	sugery	0	13	0	M	Surgical disease malformations	1	0	0	Ampicillin/Sulbactam				PSW	Parenteral	Prophylaxis for surgical disease
Genova	intensive care	0	12	0	F	Surgical disease malformations	2	0	1	Ciprofloxacin	Vancomycin			PICU	Parenteral	Bacterial LRTI
Genova	intensive care	9	0	0	F	No underlying disease	1	0	0	Piperacillin with Tazobactam				PICU	Parenteral	Skin/Soft Tissue Infections
Genova	intensive care	14	0	0	F	Chronic neurological problems	1	0	0	Ampicillin/Sulbactam				PICU	Parenteral	Other/Unknown
Genova	orthopedics	13	0	0	F	No underlying disease	1	0	0	Piperacillin with Tazobactam				PSW	Parenteral	Other/Unknown
Genova	CCV	12	0	0	M	Congenital heart diseases CHD	1	0	0	Cefazolin				C-SPMW	Parenteral	Prophylaxis for surgical disease
Genova	CCV	0	0	12	M	Surgical disease malformations	3	0	0	Gentamicin	Ampicillin	Ampicillin/Sulbactam		C-SPMW	Parenteral	Skin/Soft Tissue Infections
Genova	neurosurgery	3	0	0	F	Surgical disease malformations	1	0	0	Co-amoxiclav				PSW	Oral	Prophylaxis for medical problems
Genova	neurosurgery	0	8	0	M	Oncologic Hematologic	1	0	0	Cefazolin				PSW	Parenteral	Prophylaxis for surgical disease
Genova	neurosurgery	2	0	0	M	Oncologic Hematologic	1	0	0	Co-trimoxazole				PSW	Oral	Prophylaxis for medical problems
Genova	neurosurgery	4	0	0	M	Surgical disease malformations	1	0	0	Co-amoxiclav				PSW	Oral	Prophylaxis for medical problems
Genova	neurosurgery	3	0	0	M	Oncologic Hematologic	1	0	0	Co-trimoxazole				PSW	Oral	Prophylaxis for medical problems
Milano	Paediatric Surgical Ward	17	0	0	F	Surgical disease malformations	1	0	1	Ciprofloxacin				PSW	Oral	Treatment for surgical disease
Milano	Paediatric Surgical Ward	0	4	0	M	Surgical disease malformations	2	0	0	Metronidazole	Ampicillin/Sulbactam			PSW	Parenteral	Prophylaxis for surgical disease
Milano	Paediatric Surgical Ward	8	0	0	M	Surgical disease malformations	1	0	0	Amoxicillin				PSW	Oral	Prophylaxis for surgical disease
Milano	Paediatric Surgical Ward	2	0	0	M	Surgical disease malformations	1	0	0	Amoxicillin				PSW	Oral	Prophylaxis for surgical disease
Milano	Paediatric Surgical Ward	2	0	0	M	Surgical disease malformations	1	0	0	Amoxicillin				PSW	Oral	Prophylaxis for surgical disease
Milano	Paediatric Surgical Ward	0	6	0	M	Surgical disease malformations	1	0	0	Amoxicillin				PSW	Oral	Prophylaxis for surgical disease
Milano	General Paeditric Medical Ward	0	13	0	M	Chromosomal/Single gene/Metabolic disorders	2	0	0	Vancomycin	Piperacillin with Tazobactam			GPMW	Parenteral	AOM
Milano	General Paeditric Medical Ward	15	0	0	F	Chronic lung diseases	4	0	1	Clarithromycin	Ceftazidime	Tobramycin	Levofloxacin	GPMW	Oral	Bacterial LRTI
Milano	General Paeditric Medical Ward	0	18	0	F	Other/Unknown	1	0	0	Cefotaxime				GPMW	Parenteral	Bacterial LRTI
Milano	General Paeditric Medical Ward	10	0	0	M	Chronic lung diseases	2	0	0	Tobramycin	Cefotaxime			GPMW	Parenteral	Bacterial LRTI
Milano	General Paeditric Medical Ward	4	0	0	M	Rheumatological and systemic	1	0	0	Vancomycin				GPMW	Parenteral	Bacterial LRTI
Milano	General Paeditric Medical Ward	6	0	0	F	Chronic lung diseases	1	0	0	Azithromycin				GPMW	Oral	Prophylaxis for medical problems
Milano	General Paeditric Medical Ward	9	0	0	F	Other/Unknown	1	0	0	Cefotaxime				GPMW	Parenteral	Bacterial LRTI
Milano	General Paeditric Medical Ward	0	5	0	M	Other/Unknown	1	0	0	Cefotaxime				GPMW	Parenteral	Bacterial LRTI
Milano	General Paeditric Medical Ward	10	0	0	F	Chronic neurological problems	2	1	0	Vancomycin	Meropenem			GPMW	Parenteral	Bacterial LRTI
Milano	General Paeditric Medical Ward	5	0	0	F	Chronic lung diseases	3	0	1	Clarithromycin	Levofloxacin	Piperacillin with Tazobactam		GPMW	Oral	Bacterial LRTI
Milano	General Paeditric Medical Ward	0	18	0	F	Surgical disease malformations	1	0	0	Amoxicillin				GPMW	Oral	URTI
Milano	General Paeditric Medical Ward	0	6	0	M	No underlying disease	1	0	0	Cefotaxime				GPMW	Parenteral	Bacterial LRTI
Milano	General Paeditric Medical Ward	2	0	0	M	Chronic neurological problems	2	0	0	Clarithromycin	Ceftriaxone			GPMW	Parenteral	Bacterial LRTI
Milano	General Paeditric Medical Ward	0	8	0	F	Chronic lung diseases	2	0	0	Tobramycin	Cefotaxime			GPMW	Parenteral	Bacterial LRTI
Milano	General Paeditric Medical Ward	13	0	0	M	Chronic renal diseases	1	0	0	Amoxicillin				GPMW	Parenteral	Prophylaxis for medical problems
Milano	General Paeditric Medical Ward	0	5	0	M	Surgical disease malformations	1	1	0	Meropenem				GPMW	Parenteral	Sepsis
Milano	General Paeditric Medical Ward	2	0	0	M	No underlying disease	1	0	0	Cefotaxime				GPMW	Parenteral	GI Tract Infections
Milano	General Paeditric Medical Ward	3	0	0	M	No underlying disease	2	0	0	Piperacillin with Tazobactam	Vancomycin			GPMW	Parenteral	Bacterial LRTI
Milano	Paediatric Intensive Care Unit	11	0	0	M	Chronic lung diseases	2	0	0	Clarithromycin	Ceftriaxone			PICU	Parenteral	Bacterial LRTI
Milano	Paediatric Intensive Care Unit	0	3	0	F	Surgical disease malformations	2	0	0	Metronidazole	Ceftriaxone			PICU	Parenteral	Prophylaxis for surgical disease
Milano	Paediatric Intensive Care Unit	0	16	0	M	No underlying disease	1	0	0	Ceftriaxone				PICU	Parenteral	Bacterial LRTI
Milano	NICU-3	0	0	3	F	Congenital Heart Disease	2	0	0	Ampicillin	Gentamicin			NICU-3	Parenteral	Prophylaxis for surgical disease
Milano	NICU-3	0	6.2	0	F	RDS/CLD	1	0	0	Amoxicillin				NICU-3	Oral	GI Tract Infections
Milano	NICU-3	0	0	26	M	LBW/IUGR	1	0	0	Ampicillin				NICU-3	Parenteral	Sepsis
Milano	NICU-3	0	0	9	F	LBW/IUGR	2	0	0	Vancomycin	Ampicillin			NICU-3	Parenteral	Sepsis
Milano	NICU-3	0	2.5	0	M	RDS/CLD	2	0	0	Vancomycin	Amikacin			NICU-3	Parenteral	Sepsis
Milano	NICU-3	0	0	3	M	Congenital Heart Disease	1	0	0	Ampicillin/Sulbactam				NICU-3	Parenteral	Prophylaxis for medical problems
Milano	NICU-3	0	0	11	F	RDS/CLD	1	0	0	Metronidazole				NICU-3	Oral	Prophylaxis for surgical disease
Milano	NICU-3	0	1	0	M	RDS/CLD	1	0	0	Ampicillin/Sulbactam				NICU-3	Parenteral	Sepsis
Milano	NICU-3	0	0	3	F	LBW/IUGR	1	0	0	Ampicillin				NICU-3	Parenteral	Prophylaxis for maternal risk factors
Milano	NICU-3	0	3.7	0	F	LBW/IUGR	1	0	0	Amoxicillin				NICU-3	Oral	GI Tract Infections
Milano	NICU-3	0	3	0	M	Surgical Problems	1	0	0	Metronidazole				NICU-3	Oral	Prophylaxis for surgical disease
Padova	Pediatria Specialistica 2°	0	8	0	M	No underlying disease	1	0	0	Clarithromycin				Other-SPMW	Oral	Viral LRTI
Padova	Pediatria Specialistica 2°	3	0	0	M	Chromosomal/Single gene/Metabolic disorders	2	0	0	Ceftazidime	Clarithromycin			Other-SPMW	Parenteral	Bacterial LRTI
Padova	Pediatria Specialistica 2°	8	0	0	F	Chronic neurological problems	1	0	0	Piperacillin with Tazobactam				Other-SPMW	Parenteral	Bacterial LRTI
Padova	Cardiologia	0	4	0	M	Congenital heart diseases CHD	2	0	0	Teicoplanin	Ampicillin			C-SPMW	Parenteral	Sepsis
Padova	Cardiologia	13	0	0	F	Congenital heart diseases CHD	1	0	0	Cefazolin				C-SPMW	Parenteral	Prophylaxis for surgical disease
Padova	Cardiologia	0	5	0	M	Congenital heart diseases CHD	1	0	0	Cefazolin				C-SPMW	Parenteral	Prophylaxis for surgical disease
Padova	Nefrologia	0	3	0	M	Chronic renal diseases	1	0	0	Teicoplanin				Other-SPMW	Parenteral	UTI (Upper and Lower)
Padova	Nefrologia	0	14	0	M	Chronic renal diseases	1	0	0	Co-amoxiclav				Other-SPMW	Oral	UTI (Upper and Lower)
Padova	Nefrologia	8	0	0	M	Congenital heart diseases CHD	1	0	0	Cefixime				Other-SPMW	Oral	Prophylaxis for surgical disease
Padova	Nefrologia	10	0	0	F	Chronic renal diseases	2	0	0	Ceftazidime	Co-trimoxazole			Other-SPMW	Parenteral	Prophylaxis for surgical disease
Padova	Nefrologia	3	0	0	F	Chronic neurological problems	1	0	0	Co-amoxiclav				Other-SPMW	Oral	UTI (Upper and Lower)
Padova	Pediatria Specialistica 3°	11	0	0	M	Gastroenterological disease	3	0	0	Tigecycline	Metronidazole	Teicoplanin		Other-SPMW	Parenteral	Treatment for surgical disease
Padova	Pediatria Specialistica 3°	0	2	0	M	No underlying disease	1	0	0	Metronidazole				Other-SPMW	Parenteral	GI Tract Infections
Padova	Pediatria Specialistica 3°	2	0	0	M	Gastroenterological disease	3	0	0	Tigecycline	Metronidazole	Teicoplanin		Other-SPMW	Parenteral	Treatment for surgical disease
Padova	Pediatria Specialistica 3°	0	1	0	F	Chronic neurological problems	1	0	0	Co-amoxiclav				Other-SPMW	Oral	CRBSI
Padova	Nido	0	0	10	F	No underlying disease	2	0	0	Ampicillin	Netilmicin			GNMW	Parenteral	Sepsis
Padova	Chirurgia Pediatrica	0	12	0	M	Surgical disease malformations	1	0	0	Cefazolin				PSW	Parenteral	Prophylaxis for surgical disease
Padova	Chirurgia Pediatrica	2	0	0	M	Oncologic Hematologic	3	0	0	Ampicillin/Sulbactam	Metronidazole	Cefazolin		PSW	Parenteral	Prophylaxis for surgical disease
Padova	Chirurgia Pediatrica	2	0	0	M	Surgical disease malformations	2	0	0	Metronidazole	Cefazolin			PSW	Parenteral	Prophylaxis for surgical disease
Padova	Chirurgia Pediatrica	15	0	0	M	No underlying disease	1	0	0	Ceftriaxone				PSW	Parenteral	Prophylaxis for surgical disease
Padova	Chirurgia Pediatrica	0	12	0	F	Surgical disease malformations	3	0	1	Ceftazidime	Ciprofloxacin	Vancomycin		PSW	Parenteral	CRBSI
Padova	Chirurgia Pediatrica	10	0	0	F	No underlying disease	1	0	0	Ceftazidime				PSW	Parenteral	Prophylaxis for surgical disease
Padova	Chirurgia Pediatrica	13	0	0	M	Oncologic Hematologic	1	0	0	Ampicillin/Sulbactam				PSW	Parenteral	Prophylaxis for surgical disease
Padova	Chirurgia Pediatrica	7	0	0	M	Other/Unknown	2	1	0	Ampicillin/Sulbactam	Meropenem			PSW	Parenteral	Treatment for surgical disease
Padova	Pediatria d'Urgenza	13	0	0	F	No underlying disease	1	0	0	Co-amoxiclav				GPMW	Oral	Prophylaxis for surgical disease
Padova	Pediatria d'Urgenza	0	2	0	F	No underlying disease	2	0	0	Clarithromycin	Cefotaxime			GPMW	Oral	Bacterial LRTI
Padova	Pediatria d'Urgenza	0	0	26	M	Chromosomal/Single gene/Metabolic disorders	2	0	0	Ampicillin	Gentamicin			GPMW	Parenteral	Sepsis
Padova	Pediatria d'Urgenza	0	12	0	M	No underlying disease	1	0	0	Ceftriaxone				GPMW	Parenteral	Viral LRTI
Padova	Pediatria d'Urgenza	3	0	0	M	No underlying disease	2	0	0	Ceftriaxone	Oxacillin			GPMW	Parenteral	Joint/Bone Infections
Padova	Terapia intensiva ped.	3	0	0	M	Congenital heart diseases CHD	2	0	0	Ceftazidime	teicoplanin			PICU	Parenteral	Sepsis
Padova	Terapia intensiva ped.	0	12	0	M	Congenital heart diseases CHD	4	1	1	Daptomycin	Levofloxacin	Meropenem	Tigecycline	PICU	Parenteral	Bacterial LRTI
Padova	Terapia intensiva ped.	10	0	0	F	Chronic renal diseases	1	0	0	Azithromycin				PICU	Oral	Bacterial LRTI
Padova	Terapia intensiva ped.	0	10	0	M	Chronic lung diseases	1	0	0	Ampicillin/Sulbactam				PICU	Parenteral	Bacterial LRTI
Padova	Terapia intensiva ped.	0	3	0	F	No underlying disease	2	0	0	Clarithromycin	Ceftriaxone			PICU	Parenteral	Bacterial LRTI
Padova	Terapia intensiva ped.	0	1	0	M	Congenital heart diseases CHD	1	0	0	Co-amoxiclav				PICU	Oral	Prophylaxis for medical problems
Padova	Terapia intensiva ped.	0	7	0	F	No underlying disease	1	0	0	Ceftriaxone				PICU	Parenteral	CNS infections
Padova	Patologia neonatale	0	0	1	M	RDS/CLD	2	0	0	Netilmicin	Ampicillin			NICU-3	Parenteral	Prophylaxis for newborn risk factors
Padova	Patologia neonatale	0	0	16	M	RDS/CLD	1	0	0	Ceftazidime				NICU-3	Parenteral	Prophylaxis for medical problems
Padova	Patologia neonatale	0	0	5	F	No underlying disease	2	0	0	Netilmicin	Ampicillin			NICU-3	Parenteral	Sepsis
Padova	Patologia neonatale	0	0	9	F	LBW/IUGR	2	0	0	Netilmicin	Ampicillin			NICU-3	Parenteral	Prophylaxis for newborn risk factors
Padova	Patologia neonatale	0	1+7	0	M	RDS/CLD	1	0	0	Vancomycin				NICU-3	Parenteral	Prophylaxis for surgical disease
Padova	Patologia neonatale	0	1	0	M	RDS/CLD	1	1	0	Meropenem				NICU-3	Parenteral	Prophylaxis for surgical disease
Padova	Patologia neonatale	0	0	2	F	RDS/CLD	2	0	0	Netilmicin	Ampicillin			NICU-3	Parenteral	Prophylaxis for maternal risk factors
Padova	Patologia neonatale	0	0	7	M	Maternal prolonged rupture of membranes	2	0	0	Netilmicin	Ampicillin			NICU-3	Parenteral	Prophylaxis for maternal risk factors
Padova	Patologia neonatale	0	0	6	M	Electrolytes/Glycaemia disorders	2	0	0	Vancomycin	Ceftazidime			NICU-3	Parenteral	Prophylaxis for maternal risk factors
Padova	Patologia neonatale	0	0	1	M	Maternal prolonged rupture of membranes	1	0	0	Ampicillin				NICU-3	Parenteral	Prophylaxis for maternal risk factors
Padova	Patologia neonatale	0	0	16	F	heamatological disease	2	0	0	Ceftazidime	Vancomycin			NICU-3	Parenteral	Prophylaxis for newborn risk factors
Padova	Patologia neonatale	0	0	1	M	Maternal prolonged rupture of membranes	1	0	0	Ampicillin				NICU-3	Parenteral	Prophylaxis for maternal risk factors
Padova	Patologia neonatale	0	0	12	M	RDS/CLD	2	0	0	Ceftazidime	Vancomycin			NICU-3	Parenteral	Prophylaxis for newborn risk factors
Padova	Patologia neonatale	0	0	4	M	Neurological conditions (hypoxia/asphyxia)	2	1	0	Meropenem	Vancomycin			NICU-3	Parenteral	Sepsis
Padova	Oncoematologia ped.	15	0	0	M	Oncologic Hematologic	4	0	0	Teicoplanin	Co-trimoxazole	Ceftazidime	Amikacina	HO-SPMW	Parenteral	Febrile neutropenia/Fever in oncologic patients
Padova	Oncoematologia ped.	10	0	0	M	Oncologic Hematologic	3	0	0	Tigecycline	Metronidazole	Co-trimoxazole		HO-SPMW	Parenteral	Skin/Soft Tissue Infections
Padova	Oncoematologia ped.	15	0	0	M	Oncologic Hematologic	1	0	0	Co-trimoxazole				HO-SPMW	Oral	Prophylaxis for medical problems
Padova	Oncoematologia ped.	4	0	0	F	Oncologic Hematologic	4	0	0	Co-trimoxazol	Ceftazidime	Teicoplanin	Amikacina	HO-SPMW	Parenteral	Febrile neutropenia/Fever in oncologic patients
Padova	Oncoematologia ped.	12	0	0	F	Oncologic Hematologic	3	1	0	Meropenem	Co-trimoxazole	Teicoplanin		HO-SPMW	Parenteral	Febrile neutropenia/Fever in oncologic patients
Padova	Oncoematologia ped.	3	0	0	F	Oncologic Hematologic	2	0	0	Ceftriaxone	Co-trimoxazole			HO-SPMW	Parenteral	URTI
Padova	Oncoematologia ped.	12	0	0	F	Oncologic Hematologic	2	0	0	Ceftazidime	Co-trimoxazole			HO-SPMW	Oral	Prophylaxis for medical problems
Padova	Oncoematologia ped.	10	0	0	F	Oncologic Hematologic	2	0	0	Metronidazole	Co-trimoxazole			HO-SPMW	Parenteral	Prophylaxis for medical problems
Padova	Oncoematologia ped.	2	0	0	F	Oncologic Hematologic	4	0	0	Amikacin	Co-trimoxazole	Ceftazidime	Teicoplanin	HO-SPMW	Parenteral	Febrile neutropenia/Fever in oncologic patients
Padova	Oncoematologia ped.	15	0	0	M	Oncologic Hematologic	1	0	0	Co-trimoxazole				HO-SPMW	Oral	Prophylaxis for medical problems
Padova	Oncoematologia ped.	10	0	0	F	Oncologic Hematologic	4	1	0	Meropenem	Co-trimoxazole	Clarithromycin	Teicoplanin	HO-SPMW	Parenteral	Febrile neutropenia/Fever in oncologic patients
Padova	Oncoematologia ped.	0	10	0	M	Oncologic Hematologic	1	0	0	Co-trimoxazole				HO-SPMW	Oral	Prophylaxis for medical problems
Padova	Oncoematologia ped.	7	0	0	M	Oncologic Hematologic	1	0	0	Co-trimoxazole				HO-SPMW	Oral	Prophylaxis for medical problems
Padova	Oncoematologia ped.	11	0	0	F	Oncologic Hematologic	1	0	0	Co-trimoxazole				HO-SPMW	Oral	Prophylaxis for medical problems
Padova	Oncoematologia ped.	8	0	0	M	Oncologic Hematologic	1	0	0	Co-trimoxazole				HO-SPMW	Oral	Prophylaxis for medical problems
Padova	Oncoematologia ped.	16	0	0	M	Oncologic Hematologic	1	0	0	Co-trimoxazole				HO-SPMW	Oral	Prophylaxis for medical problems
Padova	Oncoematologia ped.	5	0	0	F	Oncologic Hematologic	4	1	0	Metronidazole	Co-trimoxazole	Meropenem	Linezolid	HO-SPMW	Parenteral	Febrile neutropenia/Fever in oncologic patients
Padova	Oncoematologia ped.	3	0	0	F	Oncologic Hematologic	1	0	0	Vancomycin				HO-SPMW	Parenteral	URTI
Padova	Oncoematologia ped.	4	0	0	F	Oncologic Hematologic	2	0	0	Teicoplanin	Ceftazidime			HO-SPMW	Parenteral	Other/Unknown
Padova	Oncoematologia ped.	0	15	0	F	Oncologic Hematologic	1	0	0	Co-trimoxazole				HO-SPMW	Oral	Prophylaxis for medical problems
Lucca	neonatal department			1	F	No underlying disease	1	0	0	Ampicillin				NICU-2	Parenteral	Prophylaxis for medical problems
Lucca	neonatal department			13	F	No underlying disease	1	0	0	Ampicillin				NICU-2	Parenteral	Prophylaxis for newborn risk factors
Lucca	paediatric department	13		0	F	No underlying disease	1	0	0	Ceftriaxone				GPMW	Parenteral	Treatment for surgical disease
Lucca	paediatric department	10		0	M	No underlying disease	2	0	0	Metronidazole	Ceftriaxone			GPMW	Parenteral	Treatment for surgical disease
Lucca	paediatric department	13		0	M	No underlying disease	1	0	0	Ceftriaxone				GPMW	Parenteral	Prophylaxis for surgical disease
Lucca	paediatric department		14	0	F	No underlying disease	1	0	0	Co-amoxiclav				GPMW	Oral	URTI
Lucca	paediatric department	10		0	F	No underlying disease	1	0	0	Ceftriaxone				GPMW	Parenteral	Treatment for surgical disease
Lucca	paediatric department		14	0	M	No underlying disease	1	0	0	Co-amoxiclav				GPMW	Oral	Skin/Soft Tissue Infections
Firenze	CHIRURGIA	18		0	M	Surgical disease malformations	1	0	0	Ceftazidime				PSW	Parenteral	Prophylaxis for surgical disease
Firenze	CHIRURGIA	18		0	M	Chron. inf. dis. or congenital immunodeficiency	1	0	0	Ceftazidime				PSW	Parenteral	Prophylaxis for medical problems
Firenze	CHIRURGIA		12	0	F	Surgical disease malformations	1	0	0	Ceftazidime				PSW	Parenteral	Prophylaxis for surgical disease
Firenze	CHIRURGIA		11	0	M	Gastroenterological disease	3	0	0	Ceftazidime	Metronidazole	Gentamicin		PSW	Parenteral	Treatment for surgical disease
Firenze	CHIRURGIA		6	0	M	Surgical disease malformations	1	0	0	Ceftazidime				PSW	Parenteral	Prophylaxis for surgical disease
Firenze	CHIRURGIA	12		0	M	No underlying disease	3	0	0	Ceftazidime	Metronidazole	Gentamicin		PSW	Parenteral	Treatment for surgical disease
Firenze	CHIRURGIA	16		0	M	No underlying disease	2	0	0	Metronidazole	Ceftazidime			PSW	Parenteral	Treatment for surgical disease
Firenze	CHIRURGIA	2		0	M	Surgical disease malformations	1	0	0	Co-amoxiclav				PSW	Oral	Prophylaxis for surgical disease
Firenze	CHIRURGIA	2		0	M	Surgical disease malformations	1	0	0	Ceftazidime				PSW	Parenteral	Prophylaxis for surgical disease
Firenze	CHIRURGIA	3		0	M	Gastroenterological disease	3	0	0	Ceftazidime	Metronidazole	Gentamicin		PSW	Parenteral	Prophylaxis for surgical disease
Firenze	CHIRURGIA		7	0	F	Surgical disease malformations	1	0	0	Co-amoxiclav				PSW	Oral	Prophylaxis for surgical disease
Firenze	CHIRURGIA	5		0	M	No underlying disease	2	0	0	Ceftazidime	Metronidazole			PSW	Parenteral	Prophylaxis for surgical disease
Firenze	CHIRURGIA	3		0	M	Surgical disease malformations	1	0	0	Co-amoxiclav				PSW	Oral	Prophylaxis for surgical disease
Firenze	PMA	3		0	M	No underlying disease	2	0	0	Oxacillin	Ceftriaxone			GPMW	Parenteral	Joint/Bone Infections
Firenze	PMA	2		0	F	Chronic neurological problems	1	0	0	Ceftriaxone				GPMW	Parenteral	Other/Unknown
Firenze	PMA	8		0	F	No underlying disease	1	0	0	Ceftriaxone				GPMW	Parenteral	CNS infections
Firenze	PMA		5	0	M	No underlying disease	1	0	0	Ampicillin				GPMW	Parenteral	Bacterial LRTI
Firenze	PMA		11	0	F	No underlying disease	1	0	0	Ceftriaxone				GPMW	Parenteral	Bacterial LRTI
Firenze	PMA		12	0	M	Surgical disease malformations	1	0	0	Metronidazole				GPMW	Oral	GI Tract Infections
Firenze	PMA		7	0	F	No underlying disease	1	0	0	Ceftriaxone				GPMW	Parenteral	Prophylaxis for surgical disease
Firenze	PMA	3		0	F	Chronic neurological problems	1	0	0	Ceftriaxone				GPMW	Parenteral	Bacterial LRTI
Firenze	PMA	5		0	F	No underlying disease	1	0	0	Ceftriaxone				GPMW	Parenteral	Viral LRTI
Firenze	PMA	9		0	M	No underlying disease	2	0	1	Ciprofloxacin	Vancomycin			GPMW	Parenteral	TB
Firenze	PMA	3		0	M	Chron. inf. dis. or congenital immunodeficiency	2	0	1	levofloxacin	Tigecycline			GPMW	Parenteral	Bacterial LRTI
Firenze	PMA		9	0	F	No underlying disease	1	0	0	Ceftriaxone				GPMW	Parenteral	CNS infections
Firenze	PMB		11	0	M	No underlying disease	1	0	0	Amoxicillin				GPMW	Oral	Viral LRTI
Firenze	PMB		19	0	F	No underlying disease	2	0	0	Teicoplanin	Ceftriaxone			GPMW	Parenteral	Joint/Bone Infections
Firenze	PMB		6	0	F	Chronic lung diseases	1	0	0	Ceftazidime				GPMW	Parenteral	Bacterial LRTI
Firenze	PMB	11		0	M	Chronic neurological problems	1	0	0	Ceftriaxone				GPMW	Parenteral	Other/Unknown
Firenze	PMB	12		0	M	Chronic renal diseases	2	0	0	Ceftazidime	teicoplanin			GPMW	Parenteral	CRBSI
Firenze	PMB	15		0	F	Gastroenterological disease	3	0	0	Gentamicin	Metronidazole	Ceftazidime		GPMW	Parenteral	Bacterial LRTI
Firenze	PMB	7		0	F	Chronic neurological problems	1	0	0	Clarithromycin				GPMW	Parenteral	Bacterial LRTI
Firenze	SUB-RIA	2		0	M	Surgical disease malformations	2	0	0	Gentamicin	Piperacillin with Tazobactam			PICU	Parenteral	Prophylaxis for medical problems
Firenze	SUB-RIA		10	0	F	Chronic lung diseases	1	0	1	Ciprofloxacin				PICU	Oral	Bacterial LRTI
Firenze	SUB-RIA		14	0	F	Surgical disease malformations	1	0	0	Gentamicin				PICU	Parenteral	Bacterial LRTI
Firenze	RIANIMAZIONE		14	0	M	Chromosomal/Single gene/Metabolic disorders	1	0	0	Co-amoxiclav				PICU	Parenteral	CRBSI
Firenze	RIANIMAZIONE	7		0	M	Other/Unknown	2	0	0	Ceftriaxone	Netilmicin			PICU	Parenteral	Viral LRTI
Firenze	RIANIMAZIONE	6		0	M	Congenital heart diseases CHD	4	0	0	Gentamicin	Ceftazidime	Teicoplanin	Metronidazole	PICU	Parenteral	Other/Unknown
Firenze	RIANIMAZIONE		12	0	F	Other/Unknown	3	0	0	Clarithromycin	Ampicillin/Sulbactam	Gentamicin		PICU	Parenteral	Viral LRTI
Firenze	RIANIMAZIONE		10	0	M	Surgical disease malformations	2	1	0	Meropenem	Vancomycin			PICU	Parenteral	Treatment for surgical disease
Firenze	TIN		2	0	M	Chromosomal/Single gene/Metabolic disorders	1	0	0	Gentamicin				NICU-3	Oral	Prophylaxis for surgical disease
Firenze	TIN			3	M	Other.Unknown	3	0	0	Teicoplanin	Ampicillin/Sulbactam	Gentamicin		NICU-3	Parenteral	Prophylaxis for medical problems
Firenze	TIN			8	F	Surgical Problems	2	0	0	Teicoplanin	Gentamicin			NICU-3	Parenteral	Prophylaxis for medical problems
Firenze	TIN		4.5	0	M	Surgical Problems	3	1	0	Teicoplanin	Imipenem	Gentamicin		NICU-3	Parenteral	Prophylaxis for medical problems
Firenze	TIN			25	F	Chromosomal/Single gene/Metabolic disorders	3	0	0	Metronidazole	teicoplanin	Gentamicin		NICU-3	Oral	Prophylaxis for medical problems
Firenze	TIN		1.5	0	F	Surgical Problems	4	1	0	Metronidazole	Amikacin	Imipenem	Teicoplanin	NICU-3	Parenteral	Prophylaxis for surgical disease
Firenze	TIN			7	M	Surgical Problems	2	0	0	Gentamicin	teicoplanin			NICU-3	Parenteral	Prophylaxis for surgical disease
Firenze	TIN			29	M	NEC	3	0	0	Teicoplanin	Gentamicin	Metronidazole		NICU-3	Parenteral	Prophylaxis for medical problems
Firenze	TMO		14	0	M	Oncologic Hematologic	1	1	0	Imipenem				T-SPMW	Parenteral	Febrile neutropenia/Fever in oncologic patients
Firenze	TMO	15		0	F	Oncologic Hematologic	1	0	0	Piperacillin with Tazobactam				T-SPMW	Parenteral	Febrile neutropenia/Fever in oncologic patients
Firenze	ONCOEMATOLOGIA	7		0	F	Oncologic Hematologic	1	0	0	Piperacillin with Tazobactam				HO-SPMW	Parenteral	Febrile neutropenia/Fever in oncologic patients
Firenze	ONCOEMATOLOGIA	11		0	M	Oncologic Hematologic	1	1	0	Imipenem				HO-SPMW	Parenteral	Febrile neutropenia/Fever in oncologic patients
Firenze	ONCOEMATOLOGIA	5		0	M	Oncologic Hematologic	1	1	0	Imipenem				HO-SPMW	Oral	Febrile neutropenia/Fever in oncologic patients
Firenze	ONCOEMATOLOGIA	10		0	F	Oncologic Hematologic	2	1	1	Ciprofloxacin	Meropenem			HO-SPMW	Parenteral	Febrile neutropenia/Fever in oncologic patients
Firenze	ONCOEMATOLOGIA	3		0	F	Oncologic Hematologic	2	0	0	Vancomycin	Piperacillin with Tazobactam			HO-SPMW	Parenteral	Febrile neutropenia/Fever in oncologic patients
Firenze	ONCOEMATOLOGIA	3		0	F	Oncologic Hematologic	2	1	0	Teicoplanin	Meropenem			HO-SPMW	Parenteral	CRBSI
Firenze	ONCOEMATOLOGIA	2		0	M	Oncologic Hematologic	1	1	0	Imipenem				HO-SPMW	Parenteral	Febrile neutropenia/Fever in oncologic patients
Firenze	WEEK HOSPITAL		4	0	M	Surgical disease malformations	1	0	0	Ceftriaxone				PSW	Parenteral	Prophylaxis for surgical disease
Firenze	WEEK HOSPITAL	12		0	M	Surgical disease malformations	1	0	0	Ceftazidime				PSW	Parenteral	Prophylaxis for surgical disease
Napoli	General Neontal Medical Ward Fed II			4	M	LBW/IUGR	2	0	0	Ampicillin	Gentamicin			GNMW	Parenteral	Sepsis
Napoli	NICU Fed II			2	M	LBW/IUGR	2	0	0	Ampicillin	Gentamicin			NICU-3	Parenteral	Prophylaxis for newborn risk factors
Napoli	NICU Fed II			8	M	Maternal prolonged rupture of membranes	1	0	0	Teicoplanin				NICU-3	Parenteral	Prophylaxis for newborn risk factors
Napoli	NICU Fed II		1.5	0	M	LBW/IUGR	1	0	0	Vancomycin				NICU-3	Parenteral	Sepsis
Napoli	NICU Fed II		3.7	0	M	LBW/IUGR	2	1	0	Meropenem	teicoplanin			NICU-3	Parenteral	Skin/Soft Tissue Infections
Napoli	NICU Fed II			8	F	Maternal prolonged rupture of membranes	3	0	0	Ampicillin	teicoplanin	Gentamicin		NICU-3	Parenteral	Prophylaxis for newborn risk factors
Napoli	Pediatric Surgical Ward Fed II	10		0	F	Surgical disease malformations	1	0	0	Cefaclor				PSW	Oral	Prophylaxis for surgical disease
Napoli	Pediatric Surgical Ward Fed II		10	0	F	Surgical disease malformations	1	0	0	Cefaclor				PSW	Oral	Prophylaxis for surgical disease
Napoli	Pediatric Surgical Ward Fed II		16	0	M	Surgical disease malformations	1	0	0	Co-amoxiclav				PSW	Oral	Prophylaxis for surgical disease
Napoli	Pediatric Surgical Ward Fed II		15	0	M	Surgical disease malformations	1	0	0	Co-amoxiclav				PSW	Oral	Prophylaxis for surgical disease
Napoli	Pediatric Surgical Ward Fed II		19	0	M	Surgical disease malformations	1	0	0	Co-amoxiclav				PSW	Oral	Prophylaxis for surgical disease
Napoli	Pediatric Surgical Ward Fed II		13	0	M	Surgical disease malformations	1	0	0	Co-amoxiclav				PSW	Oral	Prophylaxis for surgical disease
Napoli	Pediatric Surgical Ward Fed II	11		0	M	Surgical disease malformations	1	0	0	Co-amoxiclav				PSW	Oral	Prophylaxis for surgical disease
Napoli	Pediatric Surgical Ward Fed II	7		0	M	Surgical disease malformations	1	0	0	Co-amoxiclav				PSW	Oral	Prophylaxis for surgical disease
Napoli	Department of Pediatrics Fed II	9		0	F	Gastroenterological disease	1	1	0	Meropenem				Other-SPMW	Parenteral	Bacterial LRTI
Napoli	Department of Pediatrics Fed II	17		0	F	Gastroenterological disease	2	0	0	Teicoplanin	Amikacin			Other-SPMW	Parenteral	Bacterial LRTI
Napoli	Department of Pediatrics Fed II		13	0	M	Surgical disease malformations	2	0	1	Ciprofloxacin	Vancomycin			Other-SPMW	Parenteral	Bacterial LRTI
Napoli	Department of Pediatrics Fed II		7	0	F	No underlying disease	1	0	0	Amoxicillin				Other-SPMW	Oral	URTI
Napoli	Department of Pediatrics Fed II		1	0	F	Other/Unknown	1	0	0	Benzylpenicillin				Other-SPMW	Parenteral	Other/Unknown
Napoli	Department of Pediatrics Fed II	12		0	M	Surgical disease malformations	1	0	0	Ceftriaxone				Other-SPMW	Parenteral	Prophylaxis for surgical disease
Napoli	Department of Pediatrics Fed II	5		0	F	Chronic neurological problems	1	0	0	Clarithromycin				Other-SPMW	Oral	Viral LRTI
Napoli	Department of Pediatrics Fed II	8		0	F	Surgical disease malformations	3	1	0	Meropenem	Ceftazidime	Vancomycin		Other-SPMW	Parenteral	Bacterial LRTI
Napoli	Department of Pediatrics Fed II	5		0	F	Gastroenterological disease	2	1	0	Ceftazidime	Meropenem			Other-SPMW	Parenteral	Bacterial LRTI
Napoli	Department of Pediatrics Fed II	6		0	M	Gastroenterological disease	3	1	0	Co-trimoxazole	Meropenem	Tobramycin		Other-SPMW	Parenteral	Bacterial LRTI
Napoli	Department of Pediatrics Fed II	16		0	M	Chron. inf. dis. or congenital immunodeficiency	1	1	0	Meropenem				Other-SPMW	Parenteral	Bacterial LRTI
Napoli	Department of Pediatrics Fed II	11		0	F	Surgical disease malformations	1	0	0	Vancomycin				Other-SPMW	Oral	Other/Unknown
Napoli	Department of Pediatrics Fed II		2	0	M	Other/Unknown	2	1	0	Ampicillin	Meropenem			Other-SPMW	Parenteral	Bacterial LRTI
Napoli	Department of Pediatrics Fed II	2		0	F	Surgical disease malformations	2	0	1	Ciprofloxacin	Ceftriaxone			Other-SPMW	Oral	Viral LRTI
Roma	University Hospital Pediatric Department		13	0	M	Chron. inf. dis. or congenital immunodeficiency	1	0	0	Co-trimoxazole				Other-SPMW	Parenteral	Prophylaxis for medical problems
Roma	University Hospital Pediatric Department	14		0	M	Oncologic Hematologic	3	0	0	Amikacin	Co-trimoxazole	Piperacillin with Tazobactam		Other-SPMW	Parenteral	Febrile neutropenia/Fever in oncologic patients
Roma	University Hospital Pediatric Department			19	F	No underlying disease	2	0	0	Ampicillin	Netilmicin			Other-SPMW	Parenteral	Sepsis
Roma	University Hospital Pediatric Department	3		0	M	Chron. inf. dis. or congenital immunodeficiency	3	1	1	Amikacin	Ciprofloxacin	Meropenem		Other-SPMW	Parenteral	Bacterial LRTI
Roma	University Hospital Pediatric Department		9	0	M	Oncologic Hematologic	2	0	1	Piperacillin with Tazobactam	Ciprofloxacin			Other-SPMW	Parenteral	Febrile neutropenia/Fever in oncologic patients
Roma	University Hospital Pediatric Department	7		0	F	Congenital heart diseases CHD	1	0	0	Ceftriaxone				Other-SPMW	Parenteral	Viral LRTI
Roma	University Hospital Pediatric Department		3	0	M	Chron. inf. dis. or congenital immunodeficiency	2	0	0	Co-amoxiclav	Co-trimoxazole			Other-SPMW	Parenteral	Skin/Soft Tissue Infections
Roma	University Hospital Pediatric Department			23	M	No underlying disease	2	0	0	Ampicillin	Netilmicin			Other-SPMW	Parenteral	Sepsis
Roma	University Hospital Pediatric Department	5		0	M	No underlying disease	2	1	0	Meropenem	Linezolid			Other-SPMW	Parenteral	Joint/Bone Infections
Roma	University Hospital Pediatric Department	3		0	M	Oncologic Hematologic	3	0	1	Piperacillin with Tazobactam	Ciprofloxacin	Co-trimoxazole		Other-SPMW	Parenteral	Febrile neutropenia/Fever in oncologic patients
Roma	University Hospital Pediatric Department	16		0	M	Oncologic Hematologic	1	0	0	Piperacillin with Tazobactam				Other-SPMW	Parenteral	Febrile neutropenia/Fever in oncologic patients
Roma	University Hospital Pediatric Department	5		0	F	Chronic renal diseases	2	0	0	Ampicillin	Linezolid			Other-SPMW	Parenteral	Skin/Soft Tissue Infections
Roma	University Hospital Pediatric Department		1	0	F	No underlying disease	1	0	0	Ceftriaxone				Other-SPMW	Parenteral	Sepsis
Roma	University Hospital Pediatric Department		20	0	M	Chron. inf. dis. or congenital immunodeficiency	1	0	0	Co-trimoxazole				Other-SPMW	Oral	Prophylaxis for medical problems
Roma	Surgery	8		0	F	No underlying disease	1	0	0	Ceftazidime				PSW	Parenteral	Prophylaxis for surgical disease
Roma	Surgery	16		0	M	Oncologic Hematologic	2	0	0	Cefazolin	Metronidazole			PSW	Parenteral	Prophylaxis for surgical disease
Roma	Surgery	11		0	M	No underlying disease	2	0	0	Co-amoxiclav	Metronidazole			PSW	Parenteral	Treatment for surgical disease
Roma	Surgery	9		0	M	No underlying disease	2	0	0	Cefazolin	Metronidazole			PSW	Parenteral	Treatment for surgical disease
Roma	Surgery		13	0	M	Surgical disease malformations	2	0	0	Amikacin	Cefazolin			PSW	Parenteral	Prophylaxis for surgical disease
Roma	Nephrology	4		0	F	Oncologic Hematologic	3	0	0	Co-trimoxazole	Piperacillin with Tazobactam	Metronidazole		Other-SPMW	Parenteral	Prophylaxis for medical problems
Roma	Nephrology	6		0	F	Oncologic Hematologic	2	0	0	Ceftriaxone	Co-trimoxazole			Other-SPMW	Parenteral	Febrile neutropenia/Fever in oncologic patients
Roma	Nephrology		22	0	M	Chronic renal diseases	1	0	1	Ciprofloxacin				Other-SPMW	Oral	UTI (Upper and Lower)
Roma	Nephrology	3		0	M	Chronic renal diseases	1	0	0	Vancomycin				Other-SPMW	Oral	Prophylaxis for medical problems
Roma	Nephrology	5		0	F	Chronic renal diseases	1	0	0	Co-trimoxazole				Other-SPMW	Oral	Prophylaxis for medical problems
Roma	Nephrology	12		0	M	Other/Unknown	2	0	0	Co-amoxiclav	Clarithromycin			Other-SPMW	Oral	Other/Unknown
Roma	Nephrology	14		0	M	Other/Unknown	1	0	1	Ciprofloxacin				Other-SPMW	Parenteral	Sepsis
Roma	Nephrology	3		0	M	Oncologic Hematologic	2	0	0	Amoxicillin	Ceftriaxone			Other-SPMW	Oral	Viral LRTI
Roma	Nephrology	9		0	M	Surgical disease malformations	2	0	1	Ceftazidime	Ciprofloxacin			Other-SPMW	Parenteral	UTI (Upper and Lower)
Roma	Pediatric Department	9		0	M	Chromosomal/Single gene/Metabolic disorders	2	0	0	Ceftazidime	Cefixime			GPMW	Parenteral	Prophylaxis for surgical disease
Roma	Pediatric Department	9		0	M	Chromosomal/Single gene/Metabolic disorders	1	0	0	Ceftazidime				GPMW	Parenteral	Prophylaxis for medical problems
Roma	Pediatric Department	9		0	M	Chromosomal/Single gene/Metabolic disorders	1	0	0	Ceftazidime				GPMW	Parenteral	Prophylaxis for surgical disease
Roma	Pediatric Department		13	0	F	Oncologic Hematologic	1	0	0	Piperacillin with Tazobactam				GPMW	Parenteral	Prophylaxis for medical problems
Roma	Pediatric Department		5	0	F	No underlying disease	2	0	0	Gentamicin	Ampicillin			GPMW	Parenteral	Sepsis
Roma	Pediatric Department	9		0	F	Chronic lung diseases	3	0	0	Cefixime	Tobramycin	Co-amoxiclav		GPMW	Oral	Prophylaxis for medical problems
Roma	Pediatric Department		8	0	M	Surgical disease malformations	1	0	0	Metronidazole				GPMW	Parenteral	GI Tract Infections
Roma	Pediatric Department		15	0	M	No underlying disease	1	0	0	Ceftriaxone				GPMW	Parenteral	Pyrexia of Unknown Origin
Roma	Pediatric Department		1	0	F	No underlying disease	2	0	0	Gentamicin	Ampicillin			GPMW	Parenteral	Sepsis
Roma	Pediatric Department		11	0	F	No underlying disease	2	0	0	Ceftazidime	Gentamicin			GPMW	Parenteral	UTI (Upper and Lower)
Roma	Infectious Diseases	15		0	F	Oncologic Hematologic	2	0	1	Ciprofloxacin	Co-trimoxazole			Other-SPMW	Oral	Prophylaxis for medical problems
Roma	Infectious Diseases	4		0	F	Chronic lung diseases	3	0	0	Azithromycin	teicoplanin	Co-amoxiclav		Other-SPMW	Oral	Prophylaxis for medical problems
Roma	Infectious Diseases		3	0	M	Chromosomal/Single gene/Metabolic disorders	1	0	0	Cefixime				Other-SPMW	Oral	Pyrexia of Unknown Origin
Roma	Infectious Diseases	16		0	F	Chronic lung diseases	3	0	1	Colistin	Ceftazidime	Ciprofloxacin		Other-SPMW	Parenteral	Bacterial LRTI
Roma	Infectious Diseases	11		0	F	Rheumatological and systemic	1	0	1	Ciprofloxacin				Other-SPMW	Oral	Prophylaxis for medical problems
Roma	Infectious Diseases		3	0	M	Other/Unknown	1	1	0	Meropenem				Other-SPMW	Parenteral	Viral LRTI
Roma	Infectious Diseases	14		0	F	No underlying disease	1	0	0	Ceftriaxone				Other-SPMW	Oral	TB
Roma	Infectious Diseases	13		0	F	Chronic lung diseases	2	0	0	Ceftazidime	Tobramycin			Other-SPMW	Parenteral	Bacterial LRTI
Roma	Infectious Diseases		7	0	F	Chromosomal/Single gene/Metabolic disorders	1	0	0	Co-trimoxazole				Other-SPMW	Oral	Prophylaxis for medical problems
Roma	Infectious Diseases	15		0	F	Oncologic Hematologic	3	0	0	Amikacin	Piperacillin with Tazobactam	Co-trimoxazole		Other-SPMW	Parenteral	Febrile neutropenia/Fever in oncologic patients
Roma	Infectious Diseases	13		0	M	No underlying disease	2	0	1	Metronidazole	Ciprofloxacin			Other-SPMW	Parenteral	TB
Roma	Infectious Diseases	11		0	M	Chronic neurological problems	1	0	0	Co-trimoxazole				Other-SPMW	Oral	Prophylaxis for medical problems
Roma	Infectious Diseases		8	0	M	No underlying disease	2	1	0	Ceftriaxone	Meropenem			Other-SPMW	Parenteral	CNS infections
Roma	PICU	9		0	M	Surgical disease malformations	2	0	1	Ciprofloxacin	Amikacin			PICU	Parenteral	CNS infections
Roma	PICU	6		0	M	Surgical disease malformations	1	0	0	Cefazolin				PICU	Parenteral	Prophylaxis for surgical disease
Roma	PICU	4		0	M	Surgical disease malformations	1	0	0	Cefazolin				PICU	Parenteral	Prophylaxis for surgical disease
Roma	PICU	2		0	M	Chromosomal/Single gene/Metabolic disorders	3	0	0	Vancomycin	Amikacin	Ceftriaxone		PICU	Parenteral	Sepsis
Roma	PICU	8		0	M	Surgical disease malformations	3	0	0	Ceftriaxone	Amikacin	Metronidazole		PICU	Parenteral	Treatment for surgical disease
Roma	NICU			29	F	Other.Unknown	2	0	0	Vancomycin	Amikacin			NICU-3	Parenteral	Sepsis
Roma	NICU			6	M	RDS/CLD	2	0	0	Netilmicin	Ampicillin			NICU-3	Parenteral	LRTI
Roma	NICU			7	F	RDS/CLD	2	0	0	Netilmicin	Ampicillin			NICU-3	Parenteral	Sepsis
Roma	NICU		4.3	0	M	RDS/CLD	2	0	0	Ampicillin	Gentamicin			NICU-3	Parenteral	UTI (Upper and Lower)
Roma	NICU			22	M	Surgical Problems	1	1	0	Meropenem				NICU-3	Parenteral	Sepsis
Roma	NICU		1.7	0	F	RDS/CLD	1	0	1	Ciprofloxacin				NICU-3	Parenteral	GI Tract Infections
Roma	NICU		7.2	0	F	RDS/CLD	2	1	1	Ciprofloxacin	Meropenem			NICU-3	Parenteral	CRBSI
